# Supplementary material for: Effect of Prenatal Iron Supplementation Adapted to Hemoglobin Levels in Early Pregnancy on Fetal and Neonatal Growth—ECLIPSES Study
Source: Nutrients. 2024 Feb 1;16(3):437. doi: 10.3390/nu16030437 (PMC10857398; doi:10.3390/nu16030437)
Supplement: Supplementary file 1 [file nutrients-16-00437-s001.zip]

Archive with 1 entries (1 files):
- nutrients-2795663-supplementary.pdf
